# Supplementary material for: Dual energy window imaging for optimisation of P/V ratios in VP SPECT
Source: EJNMMI Phys. 2021 Oct 16;8:69. doi: 10.1186/s40658-021-00417-z (PMC8520548; doi:10.1186/s40658-021-00417-z)
Supplement: Supplementary file 6 — Additional file 6. Perfusion adequacy prediction tool. [file 40658_2021_417_MOESM6_ESM.xlsx]

## Sheet: Calculator
USER INPUTS				DERIVED				PREDICTION
Summed counts v1	2000000			E_ratio	2
Summed counts v2	1000000			VCR (cps)	1666.67
Delay since vent (min)	0
MAA dose (MBq)	100
Minimum P/V ratio	3
V SPECT duration (s)	1200
P SPECT duration (s)	600
Sensitivity (cps/MBq)	133
								Given current ventilation count rate of 1667 cps, an MAA dose of 100 MBq
								administered now is projected to result in:
										90% PI			95% PI
									predicted	(LL	–	UL)	(LL	–	UL)
								PCR (cps)	4808.85	4083.07	–	5534.64	3943.3	–	5674.41
								Summed counts p1	2.88531e+06	2.44984e+06	–	3.32079e+06	2.36598e+06	–	3.40464e+06
								PVCR (cps)	6475.52	5749.73	–	7201.31	5609.97	–	7341.07
								Summed PV counts pv1	4.88531e+06	4.44984e+06	–	5.32079e+06	4.36598e+06	–	5.40464e+06
								P/V Ratio	2.88531	2.44984	–	3.32079	2.36598	–	3.40464
								PV/V Ratio	3.88531	3.44984	–	4.32079	3.36598	–	4.40464

## Sheet: sample
	E_ratio	(x - x̄)^2	p_rate		Summary of simple linear regression					0.95		x value	predicted y	t-value	SE of prediction		ME	Takes inputs from Calculator
	1.72535	0.0101444	0.307483									2	0.361568	1.96697	0.0330861		0.0650792
	1.57169	0.0647077	0.267999		Regression Statistics
	1.59104	0.0552414	0.247002		Multiple R	0.869865							0.95	Upper	0.426647
	1.94799	0.0148643	0.339924		Multiple R Square	0.756666							0.95	Lower	0.296489
	1.59417	0.0537769	0.254604		Adjusted R Square	0.75595
	1.88305	0.00324628	0.391248		Residual Standard Error	0.0331012				0.9		x value	predicted y	t-value	SE of prediction		ME
	1.88225	0.00315558	0.361439		MSE	0.00108928						2	0.361568	1.64935	0.0330861		0.0545705
	1.9177	0.00839503	0.301175		Observations	342
	1.99282	0.0278039	0.383007										0.9	Upper	0.416138
	1.79659	0.000868866	0.329183		Residuals:								0.9	Lower	0.306998
	2.45752	0.398734	0.410323		Min	1Q	Median	3Q	Max
	2.36204	0.287259	0.467233		-0.10171	-0.023247	0.002368	0.02397	0.081244
	2.01281	0.0348716	0.344579
	1.97119	0.0210606	0.316059			df	F		Significance F
	1.70374	0.0149643	0.264727		Regression	1	1057.26		< 2.2e-16	***
	1.90779	0.00667791	0.319172		Residual	340
	2.13693	0.096634	0.406878		Total	341
	1.80132	0.000612826	0.270772
	1.58364	0.0587714	0.209271			Coefficients	Est. Standard Error	t value	Pr(>|t|)
	1.86412	0.00144742	0.321148		Intercept	-0.197581	0.0158026	-12.503	9.01596e-30	***
	1.81991	3.79567e-05	0.31781		E_ratio	0.279575	0.0085982	32.5155	2.24163e-106	***
	1.9293	0.010656	0.354094
	1.96833	0.0202382	0.380523		Signif. codes: 0 ‘***’ 0.001 ‘**’ 0.01 ‘*’ 0.05 ‘.’ 0.1 ‘ ’ 1
	1.68525	0.0198308	0.262719
	1.74161	0.00713386	0.303766
	1.9258	0.00994538	0.3107
	1.74851	0.00601607	0.264228
	2.16248	0.113169	0.376106
	1.85669	0.000937465	0.317805
	2.13477	0.0952932	0.427598
	1.88059	0.00297291	0.339644
	2.11652	0.0843588	0.363503
	1.97175	0.0212236	0.34955
	1.81025	0.000250263	0.319095
	1.62064	0.0422034	0.250369
	1.6818	0.0208128	0.277827
	1.866	0.00159446	0.273369
	1.80542	0.000426498	0.278212
	1.59975	0.0512212	0.230155
	2.00449	0.031833	0.270735
	1.77296	0.00282098	0.308196
	1.80496	0.00044561	0.316843
	1.6573	0.028482	0.243221
	1.99438	0.0283278	0.326963
	1.75724	0.00473781	0.324075
	1.79862	0.0007535	0.33979
	1.6852	0.0198443	0.204031
	1.80931	0.000280863	0.251591
	1.76767	0.00341065	0.296284
	1.77306	0.0028098	0.26292
	2.10251	0.0764161	0.410659
	1.86919	0.00185909	0.364791
	1.75458	0.00511115	0.259518
	2.00104	0.0306137	0.312383
	1.7448	0.00660463	0.277508
	1.74897	0.00594412	0.27257
	1.70261	0.0152414	0.256087
	1.57924	0.0609251	0.226275
	1.91581	0.00805292	0.336245
	1.90136	0.00566847	0.363458
	1.51514	0.0966774	0.194959
	2.19553	0.136501	0.437078
	1.87472	0.0023669	0.331146
	1.58702	0.0571432	0.216194
	1.86065	0.00119596	0.302552
	1.88177	0.00310193	0.300647
	2.06241	0.0558574	0.397527
	2.07424	0.0615862	0.417818
	1.61893	0.0429071	0.228931
	1.6254	0.0402702	0.261565
	1.67391	0.0231522	0.198747
	1.96453	0.0191705	0.328168
	1.9042	0.0061043	0.313558
	1.82569	1.42531e-07	0.316635
	1.84963	0.000554947	0.335423
	1.79351	0.00105994	0.240043
	2.0425	0.046842	0.337923
	1.72715	0.00978574	0.262994
	1.74856	0.006008	0.296257
	1.72894	0.00943401	0.250398
	1.87662	0.00255523	0.275256
	1.87723	0.00261684	0.23934
	2.1633	0.113722	0.401177
	2.00283	0.0312449	0.295449
	1.79819	0.000777226	0.328753
	1.94637	0.0144731	0.324678
	2.33596	0.259983	0.414573
	1.83014	1.65288e-05	0.287739
	1.61279	0.0454883	0.217151
	1.84013	0.000197551	0.25476
	1.6695	0.0245158	0.224326
	1.90946	0.00695331	0.289459
	1.80866	0.000303269	0.271482
	1.82381	5.10545e-06	0.31403
	1.73256	0.00874373	0.276504
	1.7145	0.0124469	0.26777
	1.48715	0.11487	0.198273
	1.43558	0.152481	0.186663
	1.37038	0.207654	0.194188
	2.01506	0.0357171	0.435743
	1.6889	0.0188161	0.273269
	1.54876	0.0769031	0.268719
	1.47982	0.119892	0.201484
	1.86152	0.00125632	0.36013
	1.68619	0.0195678	0.242023
	1.66056	0.0273929	0.254428
	1.61593	0.0441602	0.216389
	1.83728	0.000125665	0.279278
	1.73264	0.00872957	0.250584
	1.73473	0.00834324	0.321092
	2.04953	0.0499352	0.427641
	1.82161	1.99052e-05	0.315372
	1.69137	0.0181434	0.299434
	1.83783	0.000138204	0.3137
	1.75865	0.00454556	0.31324
	2.06581	0.0574759	0.288821
	1.68836	0.0189631	0.199796
	1.97998	0.0236879	0.324974
	1.92655	0.0100965	0.304639
	1.62409	0.0407942	0.243936
	1.73667	0.00799293	0.186237
	1.54036	0.0816301	0.201685
	1.97458	0.022056	0.345294
	1.8391	0.000169801	0.29183
	2.01458	0.0355376	0.383372
	1.76803	0.00336859	0.265008
	2.11067	0.0809978	0.392135
	1.74868	0.00598903	0.311363
	1.68443	0.0200631	0.258767
	1.66262	0.0267174	0.290813
	1.66383	0.0263229	0.260948
	1.62027	0.0423533	0.281916
	2.25222	0.181603	0.477812
	1.5493	0.0766011	0.240892
	2.42273	0.356	0.455702
	1.53664	0.0837721	0.242612
	1.9913	0.0273004	0.352532
	2.19669	0.137359	0.405457
	2.20824	0.146056	0.372061
	1.68213	0.0207199	0.290941
	2.09751	0.0736783	0.312518
	1.74127	0.0071913	0.32748
	2.12561	0.0897214	0.454224
	1.6601	0.0275471	0.23784
	1.81799	6.53204e-05	0.282495
	1.68785	0.0191046	0.234921
	1.71778	0.0117278	0.310981
	2.18522	0.128989	0.367977
	1.51945	0.0940163	0.205498
	1.80116	0.000620355	0.301634
	2.12103	0.087002	0.476649
	1.70581	0.0144625	0.286312
	1.48008	0.119712	0.202841
	1.76736	0.00344655	0.33355
	1.71589	0.0121388	0.334322
	2.13116	0.0930809	0.47641
	2.08542	0.0672616	0.378303
	1.99845	0.0297159	0.346768
	1.83483	7.67705e-05	0.368125
	1.5327	0.0860685	0.266184
	1.54798	0.0773367	0.270984
	1.61022	0.0465902	0.268067
	1.78433	0.00174239	0.323277
	1.61067	0.0463993	0.257122
	2.08176	0.0653774	0.442931
	1.58202	0.0595591	0.273422
	1.69159	0.0180849	0.332608
	1.8838	0.0033322	0.364617
	1.88376	0.00332843	0.359344
	1.64488	0.0328287	0.254332
	1.72503	0.0102092	0.290102
	1.60123	0.0505524	0.223963
	1.7891	0.00136711	0.31993
	2.0162	0.0361475	0.345798
	1.50863	0.10077	0.204167
	1.81917	4.76585e-05	0.327202
	1.90101	0.00561543	0.336303
	1.89141	0.0042697	0.278193
	1.88436	0.00339738	0.376224
	1.83302	4.83364e-05	0.288585
	1.64468	0.0329014	0.276162
	1.84441	0.000336234	0.292166
	2.10679	0.0788058	0.382859
	1.74237	0.00700524	0.275484
	1.57078	0.0651736	0.244534
	1.70614	0.0143826	0.220019
	1.85571	0.000878545	0.30062
	2.0698	0.0594019	0.355663
	1.7347	0.00834908	0.269386
	2.10712	0.0789893	0.393841
	1.61982	0.0425387	0.223216
	1.69478	0.0172368	0.274766
	2.02676	0.0402767	0.407579
	2.32411	0.248044	0.40779
	2.29233	0.217394	0.489184
	1.63457	0.0366706	0.300756
	1.65859	0.0280496	0.296602
	1.88575	0.00356133	0.367756
	1.88431	0.00339222	0.367944
	2.0376	0.0447447	0.408313
	1.73706	0.00792234	0.296562
	1.68971	0.0185946	0.250795
	1.92162	0.00912895	0.313686
	2.17016	0.118396	0.4497
	1.84551	0.000377705	0.278281
	1.84369	0.000310455	0.37344
	1.54618	0.0783404	0.25876
	1.85052	0.0005977	0.327971
	1.51362	0.0976237	0.173434
	1.57742	0.0618277	0.266501
	1.75427	0.00515603	0.305406
	1.88512	0.0034867	0.349086
	1.65165	0.0304215	0.290821
	1.57227	0.0644142	0.257585
	1.51002	0.099886	0.241887
	2.24965	0.17942	0.430079
	1.84508	0.000361359	0.374412
	1.637	0.0357475	0.274518
	1.99537	0.0286612	0.309322
	1.60646	0.0482291	0.22372
	1.61913	0.0428256	0.2
	1.59008	0.0556923	0.260482
	1.86122	0.00123583	0.294221
	2.01793	0.0368101	0.36311
	1.73654	0.00801598	0.315058
	2.17419	0.121189	0.315342
	1.69041	0.0184027	0.238959
	1.7067	0.0142491	0.223156
	1.63738	0.0356032	0.217455
	2.35391	0.278615	0.383679
	1.48416	0.116902	0.236507
	1.96598	0.0195755	0.413295
	1.7186	0.0115507	0.25165
	1.87348	0.00224805	0.342826
	1.60525	0.0487639	0.293111
	1.91813	0.00847516	0.382787
	1.92107	0.00902404	0.306574
	1.83432	6.8025e-05	0.366287
	1.68881	0.0188416	0.312102
	1.71368	0.012631	0.34236
	1.55006	0.0761832	0.240279
	1.60241	0.0500234	0.218343
	1.78751	0.00148704	0.338386
	1.67734	0.022121	0.256292
	1.79431	0.00100855	0.295844
	1.90047	0.00553599	0.377406
	1.81773	6.95512e-05	0.334281
	1.67307	0.0234094	0.282748
	1.9997	0.030146	0.316807
	1.81465	0.000130434	0.326744
	1.73441	0.00840183	0.309808
	1.78677	0.00154439	0.306678
	1.71921	0.0114201	0.291135
	1.64027	0.0345231	0.276726
	1.55447	0.0737658	0.24081
	1.78135	0.00199962	0.32959
	2.06436	0.0567838	0.438337
	1.54172	0.0808569	0.254285
	1.63597	0.0361374	0.298366
	2.74637	0.846959	0.571809
	1.72149	0.0109369	0.295249
	1.90173	0.0057239	0.329527
	1.72522	0.0101708	0.31008
	1.89553	0.00482391	0.313132
	2.47983	0.427405	0.479723
	1.74661	0.00631335	0.304596
	1.8946	0.00469682	0.299065
	1.98051	0.0238511	0.407819
	1.71091	0.0132625	0.268951
	1.68302	0.0204647	0.29637
	1.95249	0.0159811	0.369876
	1.82146	2.1229e-05	0.30991
	1.77827	0.00228467	0.33319
	1.59591	0.0529742	0.25203
	2.26307	0.190966	0.435503
	1.63831	0.0352544	0.261105
	2.10189	0.0760755	0.390084
	1.82947	1.15658e-05	0.329475
	2.25468	0.183705	0.421895
	1.7041	0.0148773	0.295331
	2.07038	0.0596867	0.421181
	1.7457	0.00645968	0.32984
	1.7001	0.0158679	0.274637
	1.91645	0.00816814	0.354305
	1.80891	0.000294474	0.344915
	2.07724	0.063087	0.389695
	1.8805	0.00296294	0.370533
	1.83186	3.35263e-05	0.380218
	1.89887	0.00530026	0.377046
	1.693	0.017707	0.262133
	1.90707	0.0065605	0.369891
	1.62006	0.0424386	0.249275
	1.84546	0.000375957	0.361766
	2.12002	0.0864054	0.420839
	1.69002	0.0185098	0.309759
	1.72907	0.00940848	0.289572
	1.6369	0.0357843	0.287434
	1.73056	0.00912289	0.281364
	1.65534	0.0291476	0.283475
	1.66647	0.0254709	0.288204
	1.56446	0.0684419	0.253731
	1.52101	0.0930609	0.228451
	2.23115	0.164089	0.418701
	1.68779	0.0191225	0.29163
	1.90998	0.0070407	0.375775
	1.74566	0.00646621	0.282626
	1.69834	0.0163158	0.29706
	2.17056	0.118676	0.441183
	1.74855	0.00600909	0.312268
	1.74947	0.0058671	0.319306
	1.8877	0.00379779	0.339708
	1.63471	0.0366176	0.224358
	2.39508	0.323768	0.505225
	2.07265	0.0608005	0.399464
	1.86127	0.00123915	0.309148
	2.12141	0.0872235	0.420408
	1.76761	0.00341713	0.330366
	1.70704	0.014168	0.262885
	1.88042	0.00295407	0.330074
	1.87289	0.00219213	0.352692
	1.68559	0.0197357	0.287738
	1.62493	0.0404573	0.241691
	1.79344	0.00106447	0.287205
	1.8184	5.88792e-05	0.306837
	2.25333	0.182553	0.450869
	2.10512	0.0778677	0.390696
	2.13846	0.0975883	0.444364
	1.56831	0.0664401	0.242604
	1.54885	0.0768527	0.243416
	1.77396	0.0027159	0.332012
	2.04987	0.0500848	0.384437
	1.6403	0.034511	0.259907
	1.97291	0.021562	0.383111
	1.63726	0.0356492	0.220059
	2.16028	0.111693	0.43377
	1.91897	0.00862993	0.294795
	1.87878	0.00277857	0.363675
	1.86227	0.00131037	0.314148
	1.8044	0.000469676	0.269672
	1.60076	0.0507656	0.232532
	1.72969	0.00928898	0.325388
	1.55375	0.0741564	0.260059
mean	1.82607
SD	0.208477
min	1.37038
max	2.74637
	SS	14.8208

## Sheet: raw
E_ratio	p_rate	p_rate_norm	p_rate_pred	p_rate_pred_l90	p_rate_pred_u90	p_rate_pred_l95	p_rate_pred_u95	p_rate_norm_adj	p_rate_norm_adj_l90	p_rate_norm_adj_u90	p_rate_norm_adj_l95	p_rate_norm_adj_u95	PVR_norm	PVR_pred	PVR_l90adj	PVR_u90adj	PVR_l95adj	PVR_u95adj
1.72535	0.307483	4089.52	0.284783	0.23025	0.339317	0.219748	0.349819	3787.62	3062.32	4512.91	2922.65	4652.59	2.45371	2.27257	1.83739	2.70775	1.75359	2.79155	Based on original data
1.57169	0.267999	3564.38	0.241824	0.187191	0.296458	0.17667	0.306979	3216.26	2489.64	3942.89	2349.71	4082.82	2.13863	1.92976	1.49378	2.36573	1.40983	2.44969
1.59104	0.247002	3285.13	0.247232	0.192616	0.301848	0.182098	0.312366	3288.19	2561.79	4014.58	2421.91	4154.47	1.97108	1.97291	1.53707	2.40875	1.45314	2.49268
1.94799	0.339924	4520.99	0.347027	0.292485	0.40157	0.281982	0.412073	4615.46	3890.05	5340.88	3750.36	5480.57	2.7126	2.76928	2.33403	3.20453	2.25021	3.28834
1.59417	0.254604	3386.23	0.248109	0.193495	0.302722	0.182978	0.31324	3299.85	2573.49	4026.21	2433.61	4166.09	2.03174	1.97991	1.54409	2.41573	1.46017	2.49965
1.88305	0.391248	5203.6	0.328871	0.27435	0.383392	0.263851	0.393891	4373.98	3648.85	5099.11	3509.21	5238.75	3.12216	2.62439	2.18931	3.05947	2.10553	3.14325
1.88225	0.361439	4807.13	0.328647	0.274126	0.383168	0.263627	0.393667	4371	3645.87	5096.13	3506.24	5235.77	2.88428	2.6226	2.18752	3.05768	2.10374	3.14146
1.9177	0.301175	4005.63	0.338558	0.284027	0.393088	0.273526	0.403589	4502.82	3777.56	5228.07	3637.9	5367.73	2.40338	2.70169	2.26654	3.13684	2.18274	3.22064
1.99282	0.383007	5093.99	0.359559	0.304993	0.414125	0.294486	0.424633	4782.14	4056.41	5507.87	3916.66	5647.62	3.0564	2.86928	2.43385	3.30472	2.34999	3.38857
1.79659	0.329183	4378.14	0.304701	0.250184	0.359218	0.239686	0.369716	4052.52	3327.45	4777.59	3187.82	4917.22	2.62688	2.43151	1.99647	2.86656	1.91269	2.95033
2.45752	0.410323	5457.29	0.48948	0.434239	0.544722	0.423601	0.55536	6510.09	5775.38	7244.8	5633.89	7386.28	3.27438	3.90605	3.46523	4.34688	3.38034	4.43177
2.36204	0.467233	6214.21	0.462784	0.407745	0.517823	0.397146	0.528422	6155.03	5423	6887.05	5282.04	7028.02	3.72852	3.69302	3.2538	4.13223	3.16922	4.21681
2.01281	0.344579	4582.9	0.365149	0.31057	0.419728	0.30006	0.430239	4856.49	4130.59	5582.39	3990.8	5722.17	2.74974	2.91389	2.47835	3.34943	2.39448	3.4333
1.97119	0.316059	4203.58	0.353514	0.298961	0.408068	0.288455	0.418574	4701.74	3976.18	5427.31	3836.46	5567.03	2.52215	2.82105	2.38571	3.25638	2.30187	3.34022
1.70374	0.264727	3520.87	0.278742	0.224199	0.333284	0.213696	0.343788	3707.27	2981.85	4432.68	2842.16	4572.37	2.11252	2.22436	1.78911	2.65961	1.70529	2.74342
1.90779	0.319172	4244.99	0.335788	0.281261	0.390315	0.27076	0.400816	4465.98	3740.77	5191.2	3601.11	5330.85	2.547	2.67959	2.24446	3.11472	2.16067	3.19851
2.13693	0.406878	5411.47	0.39985	0.345158	0.454542	0.334626	0.465074	5318.01	4590.61	6045.41	4450.53	6185.49	3.24688	3.19081	2.75436	3.62725	2.67032	3.71129
1.80132	0.270772	3601.27	0.306021	0.251505	0.360537	0.241006	0.371035	4070.08	3345.01	4795.14	3205.38	4934.77	2.16076	2.44205	2.00701	2.87709	1.92323	2.96086
1.58364	0.209271	2783.3	0.245165	0.190542	0.299788	0.180024	0.310307	3260.7	2534.21	3987.18	2394.31	4127.08	1.66998	1.95642	1.52053	2.39231	1.43659	2.47625
1.86412	0.321148	4271.27	0.323578	0.269061	0.378096	0.258562	0.388594	4303.59	3578.5	5028.68	3438.87	5168.31	2.56276	2.58215	2.1471	3.01721	2.06332	3.10098
1.81991	0.31781	4226.88	0.311219	0.256704	0.365734	0.246206	0.376233	4139.22	3414.17	4864.27	3274.54	5003.89	2.53613	2.48353	2.0485	2.91856	1.96473	3.00234
1.9293	0.354094	4709.44	0.341802	0.287267	0.396336	0.276765	0.406838	4545.96	3820.65	5271.27	3680.98	5410.95	2.82567	2.72758	2.29239	3.16276	2.20859	3.24657
1.96833	0.380523	5060.96	0.352714	0.298162	0.407266	0.287657	0.417772	4691.1	3965.56	5416.64	3825.84	5556.36	3.03658	2.81466	2.37933	3.24999	2.2955	3.33382
1.68525	0.262719	3494.16	0.273572	0.21902	0.328123	0.208515	0.338628	3638.5	2912.97	4364.04	2773.25	4503.75	2.0965	2.1831	1.74778	2.61842	1.66395	2.70225
1.74161	0.303766	4040.08	0.289328	0.2348	0.343856	0.2243	0.354357	3848.07	3122.84	4573.29	2983.18	4712.95	2.42405	2.30884	1.87371	2.74397	1.78991	2.82777
1.9258	0.3107	4132.31	0.340823	0.28629	0.395356	0.275788	0.405858	4532.94	3807.65	5258.24	3667.98	5397.91	2.47938	2.71977	2.28459	3.15494	2.20079	3.23874
1.74851	0.264228	3514.23	0.291257	0.236731	0.345783	0.226231	0.356283	3873.72	3148.52	4598.92	3008.87	4738.57	2.10854	2.32423	1.88911	2.75935	1.80532	2.84314
2.16248	0.376106	5002.21	0.406992	0.35227	0.461714	0.341732	0.472252	5413	4685.19	6140.8	4545.04	6280.96	3.00133	3.2478	2.81112	3.68448	2.72702	3.76857
1.85669	0.317805	4226.81	0.321502	0.266985	0.376019	0.256487	0.386517	4275.97	3550.9	5001.05	3411.27	5140.68	2.53609	2.56558	2.13054	3.00063	2.04676	3.08441
2.13477	0.427598	5687.06	0.399245	0.344556	0.453935	0.334024	0.464466	5309.96	4582.59	6037.33	4442.52	6177.4	3.41223	3.18598	2.74956	3.6224	2.66551	3.70644
1.88059	0.339644	4517.27	0.328185	0.273665	0.382706	0.263166	0.393205	4364.87	3639.74	5089.99	3500.11	5229.63	2.71036	2.61892	2.18385	3.05399	2.10006	3.13778
2.11652	0.363503	4834.59	0.394143	0.339474	0.448813	0.328946	0.45934	5242.1	4515	5969.21	4374.98	6109.23	2.90075	3.14526	2.709	3.58152	2.62499	3.66554
1.97175	0.34955	4649.01	0.353671	0.299117	0.408225	0.288612	0.418731	4703.83	3978.26	5429.39	3838.53	5569.12	2.78941	2.8223	2.38695	3.25764	2.30312	3.34147
1.81025	0.319095	4243.97	0.308519	0.254004	0.363034	0.243505	0.373533	4103.3	3378.25	4828.36	3238.62	4967.98	2.54638	2.46198	2.02695	2.89702	1.94317	2.98079
1.62064	0.250369	3329.9	0.255508	0.200915	0.3101	0.190402	0.320613	3398.25	2672.17	4124.33	2532.35	4264.15	1.99794	2.03895	1.6033	2.4746	1.51941	2.55849
1.6818	0.277827	3695.1	0.272609	0.218055	0.327162	0.20755	0.337667	3625.69	2900.14	4351.25	2760.41	4490.97	2.21706	2.17542	1.74008	2.61075	1.65625	2.69458
1.866	0.273369	3635.81	0.324105	0.269587	0.378623	0.259089	0.389122	4310.6	3585.51	5035.69	3445.88	5175.32	2.18149	2.58636	2.15131	3.02141	2.06753	3.10519
1.80542	0.278212	3700.22	0.307168	0.252652	0.361684	0.242154	0.372182	4085.34	3360.27	4810.4	3220.65	4950.02	2.22013	2.4512	2.01616	2.88624	1.93239	2.97001
1.59975	0.230155	3061.06	0.249668	0.195059	0.304277	0.184543	0.314793	3320.59	2594.29	4046.88	2454.42	4186.75	1.83663	1.99235	1.55657	2.42813	1.47265	2.51205
2.00449	0.270735	3600.77	0.362823	0.30825	0.417396	0.29774	0.427906	4825.54	4099.72	5551.37	3959.95	5691.14	2.16046	2.89533	2.45983	3.33082	2.37597	3.41469
1.77296	0.308196	4099.01	0.298093	0.243573	0.352613	0.233074	0.363112	3964.63	3239.52	4689.75	3099.88	4829.39	2.45941	2.37878	1.94371	2.81385	1.85993	2.89763
1.80496	0.316843	4214.01	0.30704	0.252524	0.361556	0.242026	0.372054	4083.63	3358.57	4808.69	3218.95	4948.32	2.5284	2.45018	2.01514	2.88522	1.93137	2.96899
1.6573	0.243221	3234.84	0.265759	0.211192	0.320326	0.200684	0.330834	3534.6	2808.85	4260.34	2669.09	4400.1	1.9409	2.12076	1.68531	2.5562	1.60146	2.64006
1.99438	0.326963	4348.6	0.359997	0.30543	0.414564	0.294922	0.425072	4787.95	4062.21	5513.7	3922.46	5653.45	2.60916	2.87277	2.43733	3.30822	2.35347	3.39207
1.75724	0.324075	4310.2	0.293698	0.239174	0.348222	0.228675	0.358722	3906.19	3181.02	4631.35	3041.37	4771	2.58612	2.34371	1.90861	2.77881	1.82482	2.8626
1.79862	0.33979	4519.21	0.305267	0.250751	0.359784	0.240253	0.370282	4060.06	3334.99	4785.13	3195.36	4924.75	2.71153	2.43603	2.00099	2.87108	1.91722	2.95485
1.6852	0.204031	2713.61	0.273558	0.219007	0.32811	0.208502	0.338615	3638.32	2912.79	4363.86	2773.07	4503.57	1.62817	2.18299	1.74767	2.61831	1.66384	2.70214
1.80931	0.251591	3346.16	0.308256	0.253741	0.362772	0.243243	0.37327	4099.81	3374.75	4824.87	3235.13	4964.49	2.0077	2.45989	2.02485	2.89492	1.94108	2.9787
1.76767	0.296284	3940.58	0.296614	0.242093	0.351136	0.231594	0.361635	3944.97	3219.84	4670.1	3080.2	4809.75	2.36435	2.36698	1.9319	2.80206	1.84812	2.88585
1.77306	0.26292	3496.83	0.298122	0.243602	0.352642	0.233103	0.363141	3965.03	3239.91	4690.14	3100.27	4829.78	2.0981	2.37902	1.94394	2.81409	1.86016	2.89787
2.10251	0.410659	5461.77	0.390226	0.335571	0.444881	0.325046	0.455406	5190	4463.09	5916.92	4323.11	6056.9	3.27706	3.114	2.67786	3.55015	2.59387	3.63414
1.86919	0.364791	4851.72	0.324996	0.270478	0.379515	0.259979	0.390013	4322.45	3597.35	5047.55	3457.72	5187.18	2.91103	2.59347	2.15841	3.02853	2.07463	3.11231
1.75458	0.259518	3451.58	0.292954	0.23843	0.347479	0.22793	0.357979	3896.29	3171.12	4621.47	3031.47	4761.12	2.07095	2.33778	1.90267	2.77288	1.81888	2.85667
2.00104	0.312383	4154.69	0.361858	0.307287	0.416429	0.296778	0.426938	4812.72	4086.92	5538.51	3947.15	5678.28	2.49282	2.88763	2.45215	3.32311	2.36829	3.40697
1.7448	0.277508	3690.86	0.290221	0.235694	0.344748	0.225194	0.355249	3859.94	3134.73	4585.15	2995.07	4724.81	2.21451	2.31596	1.88084	2.75109	1.79704	2.83488
1.74897	0.27257	3625.19	0.291387	0.236861	0.345913	0.226361	0.356413	3875.45	3150.25	4600.64	3010.6	4740.3	2.17511	2.32527	1.89015	2.76039	1.80636	2.84418
1.70261	0.256087	3405.96	0.278427	0.223884	0.33297	0.21338	0.343473	3703.07	2977.65	4428.5	2837.96	4568.19	2.04357	2.22184	1.78659	2.6571	1.70277	2.74092
1.57924	0.226275	3009.46	0.243934	0.189308	0.298561	0.178788	0.309081	3244.33	2517.79	3970.86	2377.88	4110.77	1.80567	1.9466	1.51068	2.38252	1.42673	2.46646
1.91581	0.336245	4472.06	0.33803	0.2835	0.39256	0.273	0.403061	4495.8	3770.56	5221.05	3630.89	5360.71	2.68324	2.69748	2.26233	3.13263	2.17854	3.21643
1.90136	0.363458	4833.99	0.333991	0.279465	0.388516	0.268965	0.399016	4442.08	3716.89	5167.26	3577.24	5306.92	2.90039	2.66525	2.23013	3.10036	2.14634	3.18415
1.51514	0.194959	2592.95	0.226014	0.171322	0.280706	0.16079	0.291238	3005.98	2278.58	3733.39	2138.5	3873.46	1.55577	1.80359	1.36715	2.24003	1.2831	2.32408
2.19553	0.437078	5813.14	0.416233	0.361469	0.470998	0.350923	0.481544	5535.9	4807.53	6264.28	4667.27	6404.54	3.48788	3.32154	2.88452	3.75857	2.80036	3.84272
1.87472	0.331146	4404.24	0.326543	0.272024	0.381063	0.261525	0.391562	4343.03	3617.92	5068.13	3478.28	5207.77	2.64255	2.60582	2.17075	3.04088	2.08697	3.12466
1.58702	0.216194	2875.37	0.24611	0.191491	0.30073	0.180973	0.311248	3273.27	2546.83	3999.71	2406.93	4139.6	1.72522	1.96396	1.5281	2.39983	1.44416	2.48376
1.86065	0.302552	4023.94	0.32261	0.268093	0.377127	0.257594	0.387626	4290.72	3565.64	5015.79	3426.01	5155.42	2.41436	2.57443	2.13938	3.00948	2.0556	3.09325
1.88177	0.300647	3998.61	0.328513	0.273992	0.383033	0.263493	0.393533	4369.22	3644.09	5094.34	3504.45	5233.98	2.39916	2.62153	2.18646	3.05661	2.10267	3.14039
2.06241	0.397527	5287.12	0.379017	0.3244	0.433634	0.313882	0.444152	5040.92	4314.51	5767.34	4174.63	5907.22	3.17227	3.02455	2.58871	3.4604	2.50478	3.54433
2.07424	0.417818	5556.97	0.382323	0.327695	0.43695	0.317175	0.44747	5084.89	4358.34	5811.44	4218.43	5951.35	3.33418	3.05093	2.615	3.48686	2.53106	3.57081
1.61893	0.228931	3044.78	0.255031	0.200437	0.309624	0.189924	0.320137	3391.91	2665.81	4118	2525.99	4257.83	1.82687	2.03514	1.59949	2.4708	1.51559	2.5547
1.6254	0.261565	3478.82	0.256838	0.20225	0.311427	0.191737	0.321939	3415.95	2689.92	4141.98	2550.11	4281.79	2.08729	2.04957	1.61395	2.48519	1.53006	2.56908
1.67391	0.198747	2643.33	0.270402	0.215845	0.32496	0.205338	0.335466	3596.35	2870.73	4321.96	2731	4461.7	1.586	2.15781	1.72244	2.59318	1.6386	2.67702
1.96453	0.328168	4364.64	0.351651	0.297101	0.406201	0.286596	0.416706	4676.96	3951.44	5402.48	3811.73	5542.19	2.61878	2.80617	2.37086	3.24149	2.28704	3.32531
1.9042	0.313558	4170.32	0.334785	0.280259	0.389311	0.269759	0.399811	4452.64	3727.44	5177.84	3587.79	5317.49	2.50219	2.67158	2.23646	3.1067	2.15267	3.19049
1.82569	0.316635	4211.25	0.312836	0.258321	0.367351	0.247823	0.377849	4160.72	3435.67	4885.77	3296.05	5025.4	2.52675	2.49643	2.0614	2.93146	1.97763	3.01524
1.84963	0.335423	4461.13	0.319528	0.265012	0.374044	0.254513	0.384542	4249.72	3524.66	4974.78	3385.03	5114.41	2.67668	2.54983	2.11479	2.98487	2.03102	3.06865
1.79351	0.240043	3192.57	0.30384	0.249323	0.358357	0.238824	0.368855	4041.07	3315.99	4766.14	3176.36	4905.77	1.91554	2.42464	1.9896	2.85969	1.90582	2.94346
2.0425	0.337923	4494.38	0.37345	0.318849	0.428051	0.308335	0.438566	4966.89	4240.7	5693.08	4100.85	5832.92	2.69663	2.98013	2.54442	3.41585	2.46051	3.49975
1.72715	0.262994	3497.82	0.285285	0.230752	0.339818	0.220251	0.35032	3794.3	3069.01	4519.59	2929.34	4659.26	2.09869	2.27658	1.8414	2.71175	1.7576	2.79555
1.74856	0.296257	3940.22	0.291272	0.236746	0.345798	0.226245	0.356298	3873.91	3148.72	4599.11	3009.06	4738.76	2.36413	2.32435	1.88923	2.75947	1.80544	2.84326
1.72894	0.250398	3330.3	0.285787	0.231255	0.340319	0.220753	0.350821	3800.97	3075.69	4526.25	2936.02	4665.92	1.99818	2.28058	1.84541	2.71575	1.76161	2.79955
1.87662	0.275256	3660.91	0.327074	0.272554	0.381594	0.262055	0.392093	4350.09	3624.97	5075.2	3485.34	5214.83	2.19654	2.61005	2.17498	3.04512	2.0912	3.1289
1.87723	0.23934	3183.22	0.327243	0.272724	0.381763	0.262225	0.392262	4352.34	3627.22	5077.45	3487.59	5217.09	1.90993	2.6114	2.17633	3.04647	2.09255	3.13025
2.1633	0.401177	5335.66	0.407222	0.352499	0.461945	0.341961	0.472483	5416.05	4688.23	6143.87	4548.08	6284.03	3.2014	3.24963	2.81294	3.68632	2.72885	3.77042
2.00283	0.295449	3929.47	0.36236	0.307788	0.416932	0.297279	0.427441	4819.39	4093.58	5545.2	3953.81	5684.97	2.35768	2.89163	2.45615	3.32712	2.37228	3.41098
1.79819	0.328753	4372.42	0.305148	0.250631	0.359664	0.240133	0.370162	4058.46	3333.39	4783.53	3193.77	4923.16	2.62345	2.43508	2.00004	2.87012	1.91626	2.9539
1.94637	0.324678	4318.22	0.346576	0.292034	0.401117	0.281531	0.411621	4609.46	3884.06	5334.86	3744.36	5474.55	2.59093	2.76567	2.33043	3.20092	2.24662	3.28473
2.33596	0.414573	5513.82	0.455493	0.400503	0.510483	0.389914	0.521072	6058.05	5326.69	6789.42	5185.85	6930.26	3.30829	3.63483	3.19601	4.07365	3.11151	4.15815
1.83014	0.287739	3826.93	0.314078	0.259563	0.368593	0.249065	0.379092	4177.24	3452.19	4902.29	3312.57	5041.92	2.29616	2.50635	2.07132	2.94138	1.98754	3.02515
1.61279	0.217151	2888.1	0.253314	0.198716	0.307913	0.188202	0.318427	3369.08	2642.92	4095.24	2503.08	4235.07	1.73286	2.02145	1.58575	2.45714	1.50185	2.54104
1.84013	0.25476	3388.31	0.316871	0.262356	0.371387	0.251858	0.381885	4214.39	3489.33	4939.44	3349.71	5079.07	2.03299	2.52863	2.0936	2.96367	2.00982	3.04744
1.6695	0.224326	2983.53	0.269167	0.214607	0.323727	0.204101	0.334234	3579.93	2854.28	4305.57	2714.54	4445.31	1.79012	2.14796	1.71257	2.58334	1.62872	2.66719
1.90946	0.289459	3849.8	0.336255	0.281727	0.390782	0.271226	0.401283	4472.19	3746.97	5197.4	3607.31	5337.06	2.30988	2.68331	2.24818	3.11844	2.16439	3.20224
1.80866	0.271482	3610.71	0.308073	0.253558	0.362589	0.243059	0.373087	4097.37	3372.31	4822.43	3232.69	4962.06	2.16643	2.45842	2.02339	2.89346	1.93961	2.97723
1.82381	0.31403	4176.6	0.31231	0.257795	0.366825	0.247297	0.377323	4153.72	3428.67	4878.77	3289.05	5018.4	2.50596	2.49223	2.0572	2.92726	1.97343	3.01104
1.73256	0.276504	3677.51	0.286799	0.232268	0.34133	0.221767	0.351832	3814.43	3089.17	4539.69	2949.5	4679.36	2.20651	2.28866	1.8535	2.72382	1.7697	2.80762
1.7145	0.26777	3561.34	0.281751	0.227213	0.336289	0.21671	0.346791	3747.29	3021.93	4472.64	2882.25	4612.32	2.13681	2.24837	1.81316	2.68358	1.72935	2.76739
1.48715	0.198273	2637.02	0.218187	0.163462	0.272912	0.152923	0.283451	2901.89	2174.04	3629.73	2033.88	3769.9	1.58221	1.74113	1.30443	2.17784	1.22033	2.26194
1.43558	0.186663	2482.62	0.203771	0.148977	0.258565	0.138426	0.269117	2710.16	1981.4	3438.92	1841.06	3579.26	1.48957	1.6261	1.18884	2.06335	1.10464	2.14755
1.37038	0.194188	2582.7	0.185542	0.130648	0.240437	0.120077	0.251008	2467.71	1737.62	3197.81	1597.02	3338.41	1.54962	1.48063	1.04257	1.91869	0.958212	2.00304
2.01506	0.435743	5795.38	0.365778	0.311198	0.420359	0.300687	0.43087	4864.85	4138.93	5590.77	3999.14	5730.57	3.47723	2.91891	2.48336	3.35446	2.39948	3.43834
1.6889	0.273269	3634.48	0.274592	0.220042	0.329142	0.209538	0.339646	3652.07	2926.57	4377.58	2786.85	4517.29	2.18069	2.19124	1.75594	2.62655	1.67211	2.71038
1.54876	0.268719	3573.97	0.235412	0.180756	0.290068	0.170231	0.300593	3130.98	2404.05	3857.9	2264.07	3997.89	2.14438	1.87859	1.44243	2.31474	1.35844	2.39873
1.47982	0.201484	2679.74	0.216138	0.161404	0.270873	0.150863	0.281413	2874.64	2146.67	3602.6	2006.48	3742.79	1.60784	1.72478	1.288	2.16156	1.20389	2.24567
1.86152	0.36013	4789.73	0.322851	0.268334	0.377369	0.257835	0.387867	4293.92	3568.84	5019	3429.21	5158.63	2.87384	2.57635	2.1413	3.0114	2.05753	3.09518
1.68619	0.242023	3218.91	0.273833	0.219283	0.328384	0.208778	0.338889	3641.99	2916.46	4367.51	2776.74	4507.23	1.93134	2.18519	1.74988	2.62051	1.66605	2.70434
1.66056	0.254428	3383.89	0.26667	0.212105	0.321235	0.201597	0.331743	3546.71	2820.99	4272.43	2681.24	4412.18	2.03034	2.12803	1.6926	2.56346	1.60874	2.64731
1.61593	0.216389	2877.98	0.254191	0.199595	0.308787	0.189081	0.319301	3380.74	2654.62	4106.87	2514.78	4246.7	1.72679	2.02844	1.59277	2.46412	1.50887	2.54802
1.83728	0.279278	3714.4	0.316076	0.261561	0.370591	0.251062	0.381089	4203.81	3478.76	4928.86	3339.13	5068.49	2.22864	2.52229	2.08725	2.95732	2.00348	3.04109
1.73264	0.250584	3332.77	0.286821	0.232289	0.341352	0.221788	0.351853	3814.71	3089.45	4539.98	2949.79	4679.64	1.99966	2.28883	1.85367	2.72399	1.76987	2.80778
1.73473	0.321092	4270.53	0.287405	0.232875	0.341935	0.222374	0.352436	3822.49	3097.23	4547.74	2957.57	4687.4	2.56232	2.29349	1.85834	2.72864	1.77454	2.81244
2.04953	0.427641	5687.62	0.375416	0.32081	0.430023	0.310294	0.440538	4993.03	4266.77	5719.3	4126.91	5859.16	3.41257	2.99582	2.56006	3.43158	2.47614	3.5155
1.82161	0.315372	4194.44	0.311694	0.257179	0.36621	0.246681	0.376708	4145.54	3420.49	4870.59	3280.86	5010.21	2.51667	2.48732	2.05229	2.92235	1.96852	3.00613
1.69137	0.299434	3982.48	0.275284	0.220736	0.329832	0.210231	0.340337	3661.27	2935.78	4386.77	2796.07	4526.48	2.38949	2.19676	1.76147	2.63206	1.67764	2.71589
1.83783	0.3137	4172.21	0.316228	0.261713	0.370744	0.251215	0.381242	4205.84	3480.79	4930.89	3341.16	5070.52	2.50333	2.5235	2.08847	2.95854	2.0047	3.04231
1.75865	0.31324	4166.1	0.294093	0.239569	0.348616	0.22907	0.359116	3911.43	3186.27	4636.59	3046.63	4776.24	2.49966	2.34686	1.91176	2.78196	1.82798	2.86574
2.06581	0.288821	3841.32	0.379967	0.325347	0.434588	0.314829	0.445106	5053.57	4327.11	5780.02	4187.22	5919.91	2.30479	3.03214	2.59627	3.46801	2.51233	3.55195
1.68836	0.199796	2657.28	0.274443	0.219893	0.328992	0.209388	0.339497	3650.09	2924.57	4375.6	2784.86	4515.31	1.59437	2.19005	1.75474	2.62536	1.67092	2.70919
1.97998	0.324974	4322.15	0.355971	0.301412	0.410529	0.290906	0.421036	4734.41	4008.78	5460.04	3869.05	5599.77	2.59329	2.84065	2.40527	3.27602	2.32143	3.35986
1.92655	0.304639	4051.7	0.341034	0.2865	0.395567	0.275999	0.406069	4535.75	3810.45	5261.05	3670.78	5400.72	2.43102	2.72145	2.28627	3.15663	2.20247	3.24043
1.62409	0.243936	3244.34	0.256474	0.201885	0.311064	0.191372	0.321577	3411.11	2685.07	4137.15	2545.25	4276.97	1.94661	2.04667	1.61104	2.48229	1.52715	2.56618
1.73667	0.186237	2476.95	0.287947	0.233417	0.342477	0.222916	0.352978	3829.69	3104.45	4554.94	2964.79	4694.6	1.48617	2.29782	1.86267	2.73296	1.77887	2.81676
1.54036	0.201685	2682.41	0.233065	0.1784	0.287729	0.167873	0.298256	3099.76	2372.72	3826.8	2232.71	3966.8	1.60945	1.85986	1.42363	2.29608	1.33963	2.38008
1.97458	0.345294	4592.42	0.354462	0.299907	0.409018	0.289401	0.419523	4714.35	3988.76	5439.93	3849.03	5579.66	2.75545	2.82861	2.39326	3.26396	2.30942	3.3478
1.8391	0.29183	3881.34	0.316585	0.26207	0.3711	0.251571	0.381598	4210.58	3485.52	4935.63	3345.9	5075.26	2.32881	2.52635	2.09131	2.96138	2.00754	3.04515
2.01458	0.383372	5098.85	0.365646	0.311065	0.420226	0.300555	0.430736	4863.09	4137.17	5589	3997.38	5728.79	3.05931	2.91785	2.4823	3.3534	2.39843	3.43728
1.76803	0.265008	3524.6	0.296715	0.242194	0.351237	0.231695	0.361736	3946.31	3221.18	4671.45	3081.54	4811.09	2.11476	2.36779	1.93271	2.80287	1.84893	2.88665
2.11067	0.392135	5215.4	0.392509	0.337846	0.447172	0.327319	0.457699	5220.37	4493.35	5947.39	4353.34	6087.4	3.12924	3.13222	2.69601	3.56844	2.61201	3.65244
1.74868	0.311363	4141.13	0.291306	0.23678	0.345832	0.22628	0.356332	3874.37	3149.17	4599.56	3009.52	4739.22	2.48468	2.32462	1.8895	2.75974	1.80571	2.84353
1.68443	0.258767	3441.61	0.273342	0.21879	0.327893	0.208285	0.338399	3635.44	2909.91	4360.98	2770.19	4500.7	2.06496	2.18127	1.74594	2.61659	1.66211	2.70042
1.66262	0.290813	3867.81	0.267244	0.21268	0.321808	0.202173	0.332316	3554.35	2828.64	4280.05	2688.89	4419.8	2.32069	2.13261	1.69719	2.56803	1.61334	2.65188
1.66383	0.260948	3470.6	0.267583	0.213019	0.322146	0.202512	0.332653	3558.85	2833.16	4284.54	2693.41	4424.29	2.08236	2.13531	1.69989	2.57072	1.61605	2.65457
1.62027	0.281916	3749.48	0.255406	0.200813	0.309998	0.1903	0.320511	3396.89	2670.81	4122.98	2530.99	4262.8	2.24969	2.03814	1.60249	2.47379	1.51859	2.55768
2.25222	0.477812	6354.9	0.432082	0.377235	0.486929	0.366673	0.497491	5746.69	5017.23	6476.16	4876.75	6616.63	3.81294	3.44802	3.01034	3.8857	2.92605	3.96998
1.5493	0.240892	3203.86	0.235564	0.180909	0.29022	0.170384	0.300745	3133	2406.09	3859.92	2266.11	3999.9	1.92232	1.8798	1.44365	2.31595	1.35966	2.39994
2.42273	0.455702	6060.84	0.479752	0.424588	0.534916	0.413965	0.545539	6380.7	5647.02	7114.38	5505.73	7255.67	3.6365	3.82842	3.38821	4.26863	3.30344	4.3534
1.53664	0.242612	3226.74	0.232023	0.177355	0.286692	0.166827	0.297219	3085.91	2358.82	3813	2218.8	3953.02	1.93604	1.85155	1.41529	2.2878	1.33128	2.37181
1.9913	0.352532	4688.68	0.359135	0.30457	0.4137	0.294063	0.424208	4776.5	4050.79	5502.22	3911.03	5641.97	2.81321	2.8659	2.43047	3.30133	2.34662	3.38518
2.19669	0.405457	5392.57	0.416558	0.361791	0.471324	0.351245	0.48187	5540.22	4811.82	6268.61	4671.56	6408.88	3.23554	3.32413	2.88709	3.76116	2.80293	3.84533
2.20824	0.372061	4948.41	0.419788	0.365005	0.47457	0.354456	0.485119	5583.17	4854.57	6311.78	4714.26	6452.09	2.96904	3.3499	2.91274	3.78707	2.82856	3.87125
1.68213	0.290941	3869.51	0.272699	0.218146	0.327252	0.20764	0.337757	3626.89	2901.34	4352.45	2761.62	4492.17	2.32171	2.17614	1.7408	2.61147	1.65697	2.6953
2.09751	0.312518	4156.49	0.388829	0.334179	0.443479	0.323655	0.454003	5171.42	4444.58	5898.27	4304.61	6038.24	2.49389	3.10285	2.66675	3.53896	2.58277	3.62294
1.74127	0.32748	4355.49	0.289233	0.234705	0.343762	0.224205	0.354262	3846.8	3121.58	4572.03	2981.92	4711.69	2.61329	2.30808	1.87295	2.74322	1.78915	2.82701
2.12561	0.454224	6041.18	0.396684	0.342005	0.451364	0.331475	0.461893	5275.9	4548.67	6003.13	4408.62	6143.18	3.62471	3.16554	2.7292	3.60188	2.64517	3.68591
1.6601	0.23784	3163.28	0.26654	0.211974	0.321105	0.201467	0.331613	3544.98	2819.26	4270.7	2679.51	4410.46	1.89797	2.12699	1.69156	2.56242	1.6077	2.64627
1.81799	0.282495	3757.18	0.310682	0.256167	0.365197	0.245669	0.375695	4132.07	3407.02	4857.13	3267.4	4996.75	2.25431	2.47924	2.04421	2.91428	1.96044	2.99805
1.68785	0.234921	3124.44	0.274299	0.219749	0.328849	0.209244	0.339354	3648.18	2922.66	4373.69	2782.95	4513.41	1.87467	2.18891	1.7536	2.62422	1.66977	2.70805
1.71778	0.310981	4136.04	0.282665	0.228129	0.337202	0.217626	0.347704	3759.45	3034.11	4484.78	2894.43	4624.46	2.48163	2.25567	1.82047	2.69087	1.73666	2.77468
2.18522	0.367977	4894.09	0.413351	0.3586	0.468102	0.348057	0.478646	5497.57	4769.38	6225.76	4629.15	6365.99	2.93645	3.29854	2.86163	3.73546	2.77749	3.81959
1.51945	0.205498	2733.13	0.227218	0.172531	0.281906	0.162	0.292437	3022	2294.67	3749.34	2154.6	3889.41	1.63988	1.8132	1.3768	2.24961	1.29276	2.33365
1.80116	0.301634	4011.74	0.305978	0.251462	0.360495	0.240964	0.370993	4069.51	3344.45	4794.58	3204.82	4934.21	2.40704	2.44171	2.00667	2.87675	1.92289	2.96052
2.12103	0.476649	6339.43	0.395405	0.340731	0.45008	0.330202	0.460608	5258.89	4531.72	5986.06	4391.69	6126.09	3.80366	3.15533	2.71903	3.59164	2.63501	3.67566
1.70581	0.286312	3807.95	0.27932	0.224779	0.333862	0.214275	0.344365	3714.96	2989.55	4440.36	2849.86	4580.05	2.28477	2.22897	1.79373	2.66422	1.70992	2.74803
1.48008	0.202841	2697.79	0.216211	0.161476	0.270945	0.150936	0.281485	2875.6	2147.64	3603.56	2007.45	3743.75	1.61867	1.72536	1.28858	2.16214	1.20447	2.24625
1.76736	0.33355	4436.22	0.296529	0.242007	0.35105	0.231508	0.361549	3943.83	3218.7	4668.97	3079.06	4808.61	2.66173	2.3663	1.93122	2.80138	1.84743	2.88516
1.71589	0.334322	4446.48	0.282139	0.227602	0.336677	0.2171	0.347179	3752.45	3027.11	4477.8	2887.43	4617.48	2.66789	2.25147	1.81626	2.68668	1.73246	2.77049
2.13116	0.47641	6336.26	0.398238	0.343552	0.452923	0.333021	0.463454	5296.56	4569.24	6023.88	4429.18	6163.94	3.80176	3.17794	2.74155	3.61433	2.65751	3.69836
2.08542	0.378303	5031.43	0.385449	0.330811	0.440087	0.320289	0.450609	5126.47	4399.78	5853.16	4259.84	5993.1	3.01886	3.07588	2.63987	3.5119	2.55591	3.59586
1.99845	0.346768	4612.01	0.361136	0.306566	0.415705	0.296058	0.426214	4803.1	4077.33	5528.88	3937.57	5668.64	2.7672	2.88186	2.4464	3.31733	2.36254	3.40119
1.83483	0.368125	4896.06	0.315391	0.260876	0.369907	0.250378	0.380405	4194.71	3469.65	4919.76	3330.03	5059.38	2.93763	2.51682	2.08179	2.95185	1.99802	3.03563
1.5327	0.266184	3540.24	0.230922	0.176249	0.285594	0.165721	0.296123	3071.26	2344.11	3798.41	2204.09	3938.43	2.12415	1.84276	1.40647	2.27904	1.32245	2.36306
1.54798	0.270984	3604.09	0.235194	0.180537	0.28985	0.170012	0.300376	3128.07	2401.14	3855.01	2261.15	3994.99	2.16245	1.87684	1.44068	2.313	1.35669	2.397
1.61022	0.268067	3565.29	0.252596	0.197996	0.307197	0.187481	0.317711	3359.53	2633.35	4085.72	2493.5	4225.56	2.13917	2.01572	1.58001	2.45143	1.4961	2.53534
1.78433	0.323277	4299.59	0.301272	0.246754	0.35579	0.236255	0.366289	4006.92	3281.82	4732.01	3142.19	4871.64	2.57975	2.40415	1.96909	2.8392	1.88531	2.92298
1.61067	0.257122	3419.72	0.25272	0.19812	0.30732	0.187606	0.317835	3361.18	2635	4087.36	2495.15	4227.2	2.05183	2.01671	1.581	2.45241	1.49709	2.53632
2.08176	0.442931	5890.98	0.384426	0.329791	0.439061	0.31927	0.449582	5112.87	4386.23	5839.51	4246.29	5979.44	3.53459	3.06772	2.63174	3.50371	2.54778	3.58767
1.58202	0.273422	3636.51	0.244712	0.190088	0.299337	0.179569	0.309856	3254.67	2528.17	3981.18	2388.27	4121.08	2.18191	1.9528	1.5169	2.38871	1.43296	2.47265
1.69159	0.332608	4423.69	0.275345	0.220796	0.329893	0.210292	0.340397	3662.08	2936.59	4387.57	2796.88	4527.28	2.65421	2.19725	1.76196	2.63254	1.67813	2.71637
1.8838	0.364617	4849.41	0.32908	0.274559	0.383601	0.26406	0.394101	4376.77	3651.64	5101.9	3512	5241.54	2.90965	2.62606	2.19098	3.06114	2.1072	3.14492
1.88376	0.359344	4779.28	0.329071	0.27455	0.383592	0.264051	0.394092	4376.65	3651.52	5101.78	3511.88	5241.42	2.86757	2.62599	2.19091	3.06107	2.10713	3.14485
1.64488	0.254332	3382.62	0.262287	0.207711	0.316862	0.197202	0.327371	3488.41	2762.56	4214.26	2622.78	4354.04	2.02957	2.09305	1.65754	2.52856	1.57367	2.61242
1.72503	0.290102	3858.36	0.284693	0.23016	0.339227	0.219658	0.349729	3786.42	3061.12	4511.72	2921.45	4651.39	2.31501	2.27185	1.83667	2.70703	1.75287	2.79084
1.60123	0.223963	2978.7	0.250083	0.195475	0.30469	0.184959	0.315206	3326.1	2599.82	4052.38	2459.96	4192.24	1.78722	1.99566	1.55989	2.43143	1.47597	2.51535
1.7891	0.31993	4255.07	0.302605	0.248087	0.357122	0.237589	0.367621	4024.64	3299.56	4749.73	3159.93	4889.36	2.55304	2.41479	1.97974	2.84984	1.89596	2.93361
2.0162	0.345798	4599.11	0.366096	0.311515	0.420677	0.301004	0.431188	4869.07	4143.14	5595.01	4003.35	5734.8	2.75947	2.92144	2.48589	3.357	2.40201	3.44088
1.50863	0.204167	2715.43	0.224193	0.169493	0.278892	0.15896	0.289426	2981.76	2254.26	3709.27	2114.16	3849.36	1.62926	1.78906	1.35256	2.22556	1.2685	2.30962
1.81917	0.327202	4351.78	0.311012	0.256497	0.365527	0.245999	0.376025	4136.46	3411.41	4861.51	3271.78	5001.13	2.61107	2.48187	2.04684	2.9169	1.96307	3.00068
1.90101	0.336303	4472.83	0.333892	0.279367	0.388417	0.268867	0.398917	4440.76	3715.58	5165.95	3575.93	5305.6	2.6837	2.66446	2.22935	3.09957	2.14556	3.18336
1.89141	0.278193	3699.97	0.33121	0.276687	0.385733	0.266188	0.396232	4405.09	3679.94	5130.25	3540.29	5269.89	2.21998	2.64306	2.20796	3.07815	2.12418	3.16193
1.88436	0.376224	5003.78	0.329237	0.274716	0.383759	0.264217	0.394258	4378.86	3653.72	5103.99	3514.08	5243.63	3.00227	2.62731	2.19223	3.06239	2.10845	3.14618
1.83302	0.288585	3838.18	0.314886	0.26037	0.369401	0.249872	0.379899	4187.98	3462.93	4913.03	3323.3	5052.65	2.30291	2.51279	2.07776	2.94782	1.99398	3.03159
1.64468	0.276162	3672.95	0.262231	0.207655	0.316806	0.197146	0.327316	3487.67	2761.81	4213.52	2622.04	4353.3	2.20377	2.0926	1.65709	2.52811	1.57322	2.61198
1.84441	0.292166	3885.8	0.318068	0.263553	0.372584	0.253054	0.383082	4230.31	3505.25	4955.37	3365.62	5094.99	2.33148	2.53818	2.10315	2.97322	2.01937	3.057
2.10679	0.382859	5092.02	0.391425	0.336766	0.446084	0.32624	0.45661	5205.95	4478.98	5932.92	4338.99	6072.92	3.05521	3.12357	2.68739	3.55975	2.60339	3.64375
1.74237	0.275484	3663.94	0.289542	0.235014	0.34407	0.224514	0.354571	3850.91	3125.69	4576.13	2986.03	4715.79	2.19837	2.31055	1.87541	2.74568	1.79162	2.82947
1.57078	0.244534	3252.3	0.241569	0.186934	0.296203	0.176413	0.306724	3212.87	2486.23	3939.5	2346.3	4079.43	1.95138	1.92772	1.49174	2.3637	1.40778	2.44766
1.70614	0.220019	2926.25	0.279413	0.224872	0.333955	0.214369	0.344458	3716.2	2990.79	4441.6	2851.1	4581.29	1.75575	2.22972	1.79448	2.66496	1.71066	2.74877
1.85571	0.30062	3998.24	0.321228	0.266712	0.375745	0.256213	0.386243	4272.34	3547.27	4997.41	3407.64	5137.04	2.39895	2.5634	2.12836	2.99845	2.04458	3.08222
2.0698	0.355663	4730.31	0.381081	0.326457	0.435705	0.315938	0.446224	5068.38	4341.88	5794.88	4201.98	5934.78	2.83819	3.04103	2.60513	3.47693	2.52119	3.56087
1.7347	0.269386	3582.83	0.287396	0.232866	0.341926	0.222365	0.352427	3822.37	3097.12	4547.62	2957.45	4687.29	2.1497	2.29342	1.85827	2.72857	1.77447	2.81237
2.10712	0.393841	5238.08	0.391516	0.336857	0.446176	0.326331	0.456702	5207.17	4480.19	5934.14	4340.2	6074.14	3.14285	3.1243	2.68812	3.56048	2.60412	3.64448
1.61982	0.223216	2968.77	0.25528	0.200687	0.309873	0.190174	0.320386	3395.22	2669.13	4121.31	2529.31	4261.13	1.78126	2.03713	1.60148	2.47278	1.51759	2.55668
1.69478	0.274766	3654.38	0.276237	0.22169	0.330783	0.211186	0.341288	3673.95	2948.48	4399.42	2808.77	4539.12	2.19263	2.20437	1.76909	2.63965	1.68526	2.72347
2.02676	0.407579	5420.81	0.36905	0.314461	0.423639	0.303949	0.434151	4908.36	4182.33	5634.39	4042.52	5774.21	3.25248	2.94502	2.5094	3.38064	2.42551	3.46452
2.32411	0.40779	5423.61	0.452181	0.397213	0.507149	0.386628	0.517734	6014.01	5282.93	6745.08	5142.15	6885.87	3.25417	3.6084	3.16976	4.04705	3.08529	4.13152
2.29233	0.489184	6506.15	0.443295	0.388383	0.498207	0.377808	0.508782	5895.82	5165.49	6626.15	5024.85	6766.8	3.90369	3.53749	3.09929	3.97569	3.01491	4.06008
1.63457	0.300756	4000.05	0.259404	0.204822	0.313987	0.194311	0.324498	3450.08	2724.14	4176.02	2584.34	4315.82	2.40003	2.07005	1.63448	2.50561	1.5506	2.58949
1.65859	0.296602	3944.8	0.266119	0.211552	0.320685	0.201044	0.331193	3539.38	2813.64	4265.11	2673.89	4404.87	2.36688	2.12363	1.68819	2.55907	1.60433	2.64292
1.88575	0.367756	4891.16	0.329626	0.275104	0.384147	0.264605	0.394647	4384.02	3658.89	5109.16	3519.25	5248.8	2.93469	2.63041	2.19533	3.0655	2.11155	3.14928
1.88431	0.367944	4893.66	0.329225	0.274704	0.383746	0.264204	0.394245	4378.69	3653.56	5103.82	3513.92	5243.46	2.9362	2.62722	2.19214	3.06229	2.10835	3.14608
2.0376	0.408313	5430.57	0.37208	0.317483	0.426677	0.306969	0.437191	4948.66	4222.52	5674.8	4082.69	5814.64	3.25834	2.9692	2.53351	3.40488	2.44961	3.48878
1.73706	0.296562	3944.28	0.288058	0.233528	0.342587	0.223027	0.353088	3831.17	3105.92	4556.41	2966.26	4696.07	2.36657	2.2987	1.86355	2.73385	1.77976	2.81764
1.68971	0.250795	3335.58	0.274818	0.220269	0.329368	0.209765	0.339872	3655.09	2929.58	4380.59	2789.87	4520.3	2.00135	2.19305	1.75775	2.62835	1.67392	2.71218
1.92162	0.313686	4172.03	0.339654	0.285122	0.394186	0.274621	0.404687	4517.4	3792.12	5242.67	3652.46	5382.34	2.50322	2.71044	2.27527	3.1456	2.19147	3.2294
2.17016	0.4497	5981.01	0.40914	0.354408	0.463872	0.343868	0.474411	5441.56	4713.63	6169.49	4573.45	6309.67	3.5886	3.26494	2.82818	3.70169	2.74407	3.7858
1.84551	0.278281	3701.14	0.318375	0.263859	0.372891	0.253361	0.383389	4234.39	3509.33	4959.45	3369.71	5099.08	2.22068	2.54063	2.1056	2.97567	2.02182	3.05945
1.84369	0.37344	4966.75	0.317868	0.263352	0.372383	0.252854	0.382882	4227.64	3502.58	4952.7	3362.96	5092.33	2.98005	2.53659	2.10155	2.97162	2.01778	3.0554
1.54618	0.25876	3441.51	0.234691	0.180032	0.289349	0.169506	0.299875	3121.39	2394.43	3848.34	2254.44	3988.34	2.06491	1.87283	1.43666	2.30901	1.35266	2.393
1.85052	0.327971	4362.02	0.319777	0.265261	0.374293	0.254762	0.384791	4253.03	3527.97	4978.1	3388.34	5117.72	2.61721	2.55182	2.11678	2.98686	2.033	3.07063
1.51362	0.173434	2306.68	0.225589	0.170896	0.280283	0.160363	0.290816	3000.34	2272.91	3727.76	2132.83	3867.85	1.38401	1.8002	1.36375	2.23666	1.2797	2.32071
1.57742	0.266501	3544.47	0.243425	0.188797	0.298053	0.178277	0.308573	3237.55	2511	3964.11	2371.08	4104.02	2.12668	1.94253	1.5066	2.37847	1.42265	2.46241
1.75427	0.305406	4061.9	0.292867	0.238342	0.347391	0.227842	0.357891	3895.13	3169.95	4620.3	3030.3	4759.95	2.43714	2.33708	1.90197	2.77218	1.81818	2.85597
1.88512	0.349086	4642.85	0.32945	0.274929	0.383972	0.264429	0.394471	4381.69	3656.55	5106.82	3516.91	5246.46	2.78571	2.62901	2.19393	3.06409	2.11015	3.14788
1.65165	0.290821	3867.91	0.264179	0.209608	0.31875	0.199099	0.329259	3513.58	2787.79	4239.37	2648.02	4379.14	2.32075	2.10815	1.67267	2.54362	1.58881	2.62748
1.57227	0.257585	3425.88	0.241986	0.187353	0.296619	0.176832	0.30714	3218.41	2491.79	3945.03	2351.87	4084.96	2.05553	1.93105	1.49508	2.36702	1.41112	2.45097
1.51002	0.241887	3217.09	0.224583	0.169885	0.279281	0.159352	0.289814	2986.95	2259.47	3714.44	2119.38	3854.53	1.93025	1.79217	1.35568	2.22866	1.27163	2.31272
2.24965	0.430079	5720.05	0.431364	0.376521	0.486207	0.36596	0.496768	5737.14	5007.73	6466.55	4867.26	6607.02	3.43203	3.44228	3.00464	3.87993	2.92036	3.96421
1.84508	0.374412	4979.67	0.318256	0.263741	0.372772	0.253242	0.38327	4232.81	3507.75	4957.87	3368.12	5097.49	2.9878	2.53969	2.10465	2.97472	2.02087	3.0585
1.637	0.274518	3651.09	0.260083	0.205502	0.314663	0.194991	0.325174	3459.1	2733.18	4185.02	2593.39	4324.81	2.19065	2.07546	1.63991	2.51101	1.55603	2.59489
1.99537	0.309322	4113.98	0.360273	0.305705	0.41484	0.295197	0.425348	4791.63	4065.88	5517.38	3926.12	5657.13	2.46839	2.87498	2.43953	3.31043	2.35567	3.39428
1.60646	0.22372	2975.47	0.251544	0.196941	0.306147	0.186426	0.316663	3345.54	2619.31	4071.76	2479.46	4211.61	1.78528	2.00732	1.57159	2.44306	1.48768	2.52697
1.61913	0.2	2660	0.255086	0.200492	0.309679	0.189979	0.320192	3392.64	2666.55	4118.73	2526.72	4258.56	1.596	2.03558	1.59993	2.47124	1.51603	2.55513
1.59008	0.260482	3464.42	0.246964	0.192347	0.301581	0.18183	0.312099	3284.63	2558.22	4011.03	2418.33	4150.92	2.07865	1.97078	1.53493	2.40662	1.451	2.49055
1.86122	0.294221	3913.14	0.32277	0.268253	0.377287	0.257754	0.387786	4292.84	3567.76	5017.92	3428.13	5157.55	2.34788	2.5757	2.14066	3.01075	2.05688	3.09453
2.01793	0.36311	4829.36	0.366581	0.311998	0.421163	0.301487	0.431674	4875.53	4149.58	5601.47	4009.78	5741.27	2.89762	2.92532	2.48975	3.36088	2.40587	3.44476
1.73654	0.315058	4190.27	0.287911	0.233381	0.342441	0.22288	0.352942	3829.22	3103.97	4554.46	2964.31	4694.12	2.51416	2.29753	1.86238	2.73268	1.77858	2.81647
2.17419	0.315342	4194.04	0.410268	0.355531	0.465005	0.34499	0.475546	5456.56	4728.57	6184.56	4588.37	6324.76	2.51643	3.27394	2.83714	3.71074	2.75302	3.79485
1.69041	0.238959	3178.16	0.275016	0.220467	0.329564	0.209962	0.340069	3657.71	2932.21	4383.21	2792.5	4522.92	1.9069	2.19462	1.75933	2.62992	1.6755	2.71375
1.7067	0.223156	2967.97	0.279569	0.225028	0.33411	0.214525	0.344613	3718.27	2992.87	4443.67	2853.18	4583.36	1.78078	2.23096	1.79572	2.6662	1.71191	2.75001
1.63738	0.217455	2892.15	0.260189	0.205609	0.31477	0.195098	0.32528	3460.52	2734.6	4186.44	2594.81	4326.23	1.73529	2.07631	1.64076	2.51186	1.55689	2.59574
2.35391	0.383679	5102.93	0.460512	0.405489	0.515536	0.394893	0.526132	6124.82	5393	6856.63	5252.08	6997.56	3.06176	3.67489	3.2358	4.11398	3.15125	4.19853
1.48416	0.236507	3145.54	0.217353	0.162624	0.272082	0.152084	0.282621	2890.79	2162.9	3618.69	2022.72	3758.86	1.88733	1.73447	1.29774	2.17121	1.21363	2.25532
1.96598	0.413295	5496.82	0.352058	0.297507	0.406609	0.287002	0.417114	4682.37	3956.84	5407.9	3817.12	5547.61	3.29809	2.80942	2.3741	3.24474	2.29027	3.32857
1.7186	0.25165	3346.95	0.282895	0.228359	0.337431	0.217856	0.347933	3762.5	3037.17	4487.83	2897.49	4627.51	2.00817	2.2575	1.8223	2.6927	1.73849	2.77651
1.87348	0.342826	4559.58	0.326197	0.271678	0.380717	0.261179	0.391215	4338.43	3613.32	5063.53	3473.69	5203.17	2.73575	2.60306	2.16799	3.03812	2.08421	3.1219
1.60525	0.293111	3898.37	0.251205	0.1966	0.305809	0.186085	0.316324	3341.02	2614.78	4067.26	2474.93	4207.11	2.33902	2.00461	1.56887	2.44036	1.48496	2.52427
1.91813	0.382787	5091.07	0.33868	0.284149	0.39321	0.273648	0.403711	4504.44	3779.18	5229.7	3639.52	5369.36	3.05464	2.70266	2.26751	3.13782	2.18371	3.22162
1.92107	0.306574	4077.43	0.3395	0.284968	0.394032	0.274467	0.404533	4515.35	3790.08	5240.62	3650.41	5380.29	2.44646	2.70921	2.27405	3.14437	2.19025	3.22817
1.83432	0.366287	4871.62	0.315248	0.260732	0.369763	0.250234	0.380261	4192.79	3467.74	4917.85	3328.12	5057.47	2.92297	2.51568	2.08065	2.95071	1.99687	3.03448
1.68881	0.312102	4150.95	0.274566	0.220017	0.329116	0.209512	0.33962	3651.73	2926.22	4377.24	2786.51	4516.95	2.49057	2.19104	1.75573	2.62634	1.6719	2.71017
1.71368	0.34236	4553.38	0.281521	0.226983	0.336059	0.21648	0.346562	3744.23	3018.87	4469.59	2879.19	4609.27	2.73203	2.24654	1.81132	2.68175	1.72751	2.76556
1.55006	0.240279	3195.72	0.235776	0.181121	0.29043	0.170596	0.300955	3135.81	2408.91	3862.72	2268.93	4002.7	1.91743	1.88149	1.44535	2.31763	1.36136	2.40162
1.60241	0.218343	2903.96	0.250412	0.195806	0.305019	0.18529	0.315535	3330.48	2604.22	4056.75	2464.36	4196.61	1.74238	1.99829	1.56253	2.43405	1.47861	2.51797
1.78751	0.338386	4500.53	0.302161	0.247643	0.356679	0.237144	0.367177	4018.74	3293.65	4743.82	3154.02	4883.46	2.70032	2.41124	1.97619	2.84629	1.89241	2.93007
1.67734	0.256292	3408.68	0.27136	0.216805	0.325916	0.206299	0.336422	3609.09	2883.5	4334.68	2743.77	4474.41	2.04521	2.16545	1.7301	2.60081	1.64626	2.68465
1.79431	0.295844	3934.73	0.304063	0.249546	0.35858	0.239048	0.369078	4044.04	3318.97	4769.11	3179.34	4908.74	2.36084	2.42642	1.99138	2.86147	1.9076	2.94525
1.90047	0.377406	5019.5	0.333743	0.279218	0.388268	0.268718	0.398769	4438.79	3713.6	5163.97	3573.95	5303.62	3.0117	2.66327	2.22816	3.09838	2.14437	3.18217
1.81773	0.334281	4445.94	0.31061	0.256095	0.365125	0.245597	0.375623	4131.12	3406.06	4856.17	3266.44	4995.79	2.66756	2.47867	2.04364	2.9137	1.95986	2.99748
1.67307	0.282748	3760.55	0.270167	0.215609	0.324724	0.205102	0.335231	3593.21	2867.59	4318.84	2727.86	4458.57	2.25633	2.15593	1.72056	2.5913	1.63672	2.67514
1.9997	0.316807	4213.53	0.361483	0.306913	0.416053	0.296404	0.426562	4807.73	4081.94	5533.51	3942.18	5673.28	2.52812	2.88464	2.44916	3.32011	2.36531	3.40397
1.81465	0.326744	4345.7	0.309749	0.255234	0.364264	0.244735	0.374762	4119.66	3394.61	4844.71	3254.98	4984.34	2.60742	2.4718	2.03676	2.90683	1.95299	2.9906
1.73441	0.309808	4120.44	0.287316	0.232785	0.341846	0.222284	0.352347	3821.3	3096.04	4546.55	2956.38	4686.22	2.47226	2.29278	1.85763	2.72793	1.77383	2.81173
1.78677	0.306678	4078.82	0.301955	0.247437	0.356473	0.236938	0.366971	4016	3290.91	4741.09	3151.28	4880.72	2.44729	2.4096	1.97455	2.84465	1.89077	2.92843
1.71921	0.291135	3872.1	0.283065	0.228529	0.337601	0.218027	0.348103	3764.77	3039.44	4490.09	2899.76	4629.77	2.32326	2.25886	1.82366	2.69406	1.73986	2.77786
1.64027	0.276726	3680.46	0.260996	0.206417	0.315574	0.195907	0.326084	3471.24	2745.35	4197.14	2605.57	4336.92	2.20828	2.08275	1.64721	2.51828	1.56334	2.60215
1.55447	0.24081	3202.77	0.23701	0.18236	0.29166	0.171836	0.302184	3152.23	2425.38	3879.08	2285.41	4019.05	1.92166	1.89134	1.45523	2.32745	1.37125	2.41143
1.78135	0.32959	4383.55	0.30044	0.245921	0.354959	0.235423	0.365457	3995.85	3270.75	4720.95	3131.12	4860.58	2.63013	2.39751	1.96245	2.83257	1.87867	2.91635
2.06436	0.438337	5829.88	0.379563	0.324944	0.434182	0.314425	0.4447	5048.18	4321.75	5774.62	4181.86	5914.51	3.49793	3.02891	2.59305	3.46477	2.50911	3.5487
1.54172	0.254285	3381.99	0.233444	0.178781	0.288107	0.168254	0.298633	3104.8	2377.78	3831.82	2237.78	3971.83	2.0292	1.86288	1.42667	2.29909	1.34267	2.3831
1.63597	0.298366	3968.27	0.259795	0.205214	0.314376	0.194703	0.324887	3455.28	2729.34	4181.21	2589.55	4321	2.38096	2.07317	1.63761	2.50872	1.55373	2.5926
2.74637	0.571809	7605.06	0.570235	0.514189	0.626282	0.503396	0.637075	7584.13	6838.71	8329.55	6695.16	8473.1	4.56303	4.55048	4.10322	4.99773	4.0171	5.08386
1.72149	0.295249	3926.81	0.283704	0.229169	0.338239	0.218667	0.348741	3773.26	3047.95	4498.58	2908.27	4638.25	2.35609	2.26396	1.82877	2.69915	1.74496	2.78295
1.90173	0.329527	4382.71	0.334093	0.279568	0.388619	0.269068	0.399119	4443.44	3718.25	5168.63	3578.6	5308.28	2.62963	2.66607	2.23095	3.10118	2.14716	3.18497
1.72522	0.31008	4124.06	0.284747	0.230213	0.33928	0.219711	0.349782	3787.13	3061.83	4512.43	2922.16	4652.1	2.47444	2.27228	1.8371	2.70746	1.7533	2.79126
1.89553	0.313132	4164.66	0.332359	0.277836	0.386883	0.267336	0.397383	4420.38	3695.21	5145.55	3555.57	5285.2	2.4988	2.65223	2.21713	3.08733	2.13334	3.17112
2.47983	0.479723	6380.32	0.495717	0.440424	0.55101	0.429776	0.561658	6593.04	5857.64	7328.44	5716.02	7470.05	3.82819	3.95582	3.51458	4.39706	3.42961	4.48203
1.74661	0.304596	4051.13	0.290728	0.236201	0.345254	0.225701	0.355755	3866.68	3141.48	4591.88	3001.82	4731.54	2.43068	2.32001	1.88489	2.75513	1.80109	2.83892
1.8946	0.299065	3977.57	0.332102	0.277578	0.386626	0.267079	0.397125	4416.96	3691.79	5142.12	3552.15	5281.77	2.38654	2.65017	2.21507	3.08527	2.13129	3.16906
1.98051	0.407819	5423.99	0.356119	0.30156	0.410677	0.291054	0.421184	4736.38	4010.75	5462.01	3871.01	5601.75	3.2544	2.84183	2.40645	3.27721	2.32261	3.36105
1.71091	0.268951	3577.05	0.280745	0.226206	0.335285	0.215703	0.345787	3733.91	3008.54	4459.28	2868.85	4598.97	2.14623	2.24035	1.80512	2.67557	1.72131	2.75938
1.68302	0.29637	3941.72	0.272947	0.218395	0.3275	0.207889	0.338005	3630.2	2904.65	4355.75	2764.93	4495.47	2.36503	2.17812	1.74279	2.61345	1.65896	2.69728
1.95249	0.369876	4919.35	0.348285	0.29374	0.402829	0.283237	0.413333	4632.19	3906.75	5357.62	3767.05	5497.32	2.95161	2.77931	2.34405	3.21457	2.26023	3.29839
1.82146	0.30991	4121.8	0.311654	0.257139	0.366169	0.246641	0.376667	4144.99	3419.94	4870.04	3280.32	5009.67	2.47308	2.487	2.05197	2.92203	1.96819	3.0058
1.77827	0.33319	4431.43	0.299579	0.245059	0.354098	0.234561	0.364597	3984.4	3259.29	4709.5	3119.65	4849.14	2.65886	2.39064	1.95557	2.8257	1.87179	2.90948
1.59591	0.25203	3351.99	0.248595	0.193982	0.303207	0.183466	0.313723	3306.31	2579.97	4032.65	2440.09	4172.52	2.0112	1.98378	1.54798	2.41959	1.46406	2.50351
2.26307	0.435503	5792.19	0.435115	0.380251	0.489979	0.369686	0.500544	5787.03	5057.34	6516.72	4916.82	6657.24	3.47532	3.47222	3.0344	3.91003	2.95009	3.99434
1.63831	0.261105	3472.7	0.260448	0.205869	0.315028	0.195358	0.325539	3463.96	2738.06	4189.87	2598.27	4329.66	2.08362	2.07838	1.64283	2.51392	1.55896	2.5978
2.10189	0.390084	5188.12	0.390053	0.335399	0.444708	0.324874	0.455233	5187.71	4460.81	5914.61	4320.83	6054.59	3.11287	3.11263	2.67648	3.54877	2.5925	3.63276
1.82947	0.329475	4382.01	0.313893	0.259378	0.368408	0.248879	0.378906	4174.77	3449.72	4899.82	3310.1	5039.45	2.62921	2.50486	2.06983	2.93989	1.98606	3.02367
2.25468	0.421895	5611.2	0.43277	0.377919	0.48762	0.367356	0.498183	5755.84	5026.32	6485.35	4885.84	6625.84	3.36672	3.4535	3.01579	3.89121	2.9315	3.9755
1.7041	0.295331	3927.9	0.278841	0.224299	0.333384	0.213796	0.343887	3708.59	2983.18	4434	2843.48	4573.7	2.35674	2.22515	1.78991	2.6604	1.70609	2.74422
2.07038	0.421181	5601.71	0.381244	0.32662	0.435869	0.316101	0.446388	5070.55	4344.04	5797.05	4204.14	5936.96	3.36103	3.04233	2.60643	3.47823	2.52248	3.56217
1.7457	0.32984	4386.87	0.290472	0.235945	0.344999	0.225445	0.355499	3863.27	3138.07	4588.48	2998.41	4728.14	2.63212	2.31796	1.88284	2.75309	1.79905	2.83688
1.7001	0.274637	3652.67	0.277724	0.22318	0.332268	0.212677	0.342772	3693.73	2968.3	4419.17	2828.6	4558.87	2.1916	2.21624	1.78098	2.6515	1.69716	2.73532
1.91645	0.354305	4712.25	0.338209	0.283679	0.392739	0.273178	0.40324	4498.18	3772.93	5223.43	3633.27	5363.09	2.82735	2.69891	2.26376	3.13406	2.17996	3.21786
1.80891	0.344915	4587.37	0.308144	0.253629	0.36266	0.24313	0.373158	4098.32	3373.26	4823.38	3233.64	4963	2.75242	2.45899	2.02396	2.89403	1.94018	2.9778
2.07724	0.389695	5182.95	0.383163	0.328532	0.437793	0.318012	0.448314	5096.07	4369.48	5822.65	4229.56	5962.57	3.10977	3.05764	2.62169	3.49359	2.53774	3.57754
1.8805	0.370533	4928.08	0.32816	0.273639	0.38268	0.26314	0.393179	4364.53	3639.4	5089.65	3499.77	5229.29	2.95685	2.61872	2.18364	3.05379	2.09986	3.13757
1.83186	0.380218	5056.9	0.314561	0.260045	0.369076	0.249547	0.379574	4183.66	3458.6	4908.71	3318.98	5048.33	3.03414	2.51019	2.07516	2.94522	1.99139	3.029
1.89887	0.377046	5014.71	0.333296	0.278771	0.38782	0.268271	0.39832	4432.83	3707.65	5158.01	3568	5297.66	3.00883	2.6597	2.22459	3.09481	2.1408	3.1786
1.693	0.262133	3486.37	0.275739	0.221192	0.330287	0.210688	0.340791	3667.34	2941.85	4392.82	2802.15	4532.52	2.09182	2.2004	1.76511	2.63569	1.68129	2.71951
1.90707	0.369891	4919.56	0.335586	0.281059	0.390114	0.270559	0.400614	4463.3	3738.09	5188.51	3598.43	5328.16	2.95173	2.67798	2.24285	3.11311	2.15906	3.1969
1.62006	0.249275	3315.36	0.255348	0.200755	0.30994	0.190242	0.320453	3396.12	2670.04	4122.21	2530.22	4262.03	1.98921	2.03767	1.60202	2.47332	1.51813	2.55722
1.84546	0.361766	4811.49	0.318363	0.263847	0.372878	0.253349	0.383377	4234.22	3509.16	4959.28	3369.54	5098.91	2.88689	2.54053	2.1055	2.97557	2.02172	3.05934
2.12002	0.420839	5597.15	0.395122	0.340449	0.449795	0.32992	0.460324	5255.12	4527.97	5982.28	4387.94	6122.31	3.35829	3.15307	2.71678	3.58937	2.63276	3.67338
1.69002	0.309759	4119.8	0.274905	0.220357	0.329454	0.209852	0.339959	3656.24	2930.74	4381.74	2791.03	4521.46	2.47188	2.19375	1.75845	2.62905	1.67462	2.71287
1.72907	0.289572	3851.31	0.285824	0.231292	0.340356	0.22079	0.350857	3801.46	3076.18	4526.74	2936.51	4666.4	2.31078	2.28087	1.84571	2.71604	1.76191	2.79984
1.6369	0.287434	3822.87	0.260055	0.205475	0.314636	0.194964	0.325147	3458.74	2732.81	4184.66	2593.02	4324.45	2.29372	2.07524	1.63969	2.5108	1.55581	2.59467
1.73056	0.281364	3742.14	0.286239	0.231707	0.34077	0.221206	0.351272	3806.97	3081.7	4532.24	2942.03	4671.91	2.24528	2.28418	1.84902	2.71935	1.76522	2.80315
1.65534	0.283475	3770.22	0.265211	0.210642	0.319779	0.200134	0.330288	3527.31	2801.54	4253.07	2661.78	4392.83	2.26213	2.11638	1.68093	2.55184	1.59707	2.6357
1.66647	0.288204	3833.12	0.268323	0.213761	0.322884	0.203254	0.333392	3568.69	2843.02	4294.36	2703.28	4434.11	2.29987	2.14122	1.70581	2.57662	1.62197	2.66046
1.56446	0.253731	3374.62	0.239801	0.185161	0.294442	0.174639	0.304964	3189.36	2462.64	3916.07	2322.69	4056.02	2.02477	1.91361	1.47758	2.34964	1.39362	2.43361
1.52101	0.228451	3038.4	0.227655	0.17297	0.282341	0.162439	0.292871	3027.81	2300.5	3755.13	2160.44	3895.19	1.82304	1.81669	1.3803	2.25308	1.29626	2.33711
2.23115	0.418701	5568.72	0.426192	0.371376	0.481007	0.360821	0.491563	5668.35	4939.31	6397.39	4798.91	6537.78	3.34123	3.40101	2.96358	3.83843	2.87935	3.92267
1.68779	0.29163	3878.68	0.274281	0.219731	0.328831	0.209226	0.339336	3647.94	2922.42	4373.45	2782.71	4513.17	2.32721	2.18876	1.75345	2.62407	1.66962	2.7079
1.90998	0.375775	4997.8	0.336401	0.281873	0.390928	0.271372	0.401429	4474.13	3748.91	5199.35	3609.25	5339.01	2.99868	2.68448	2.24934	3.11961	2.16555	3.2034
1.74566	0.282626	3758.93	0.29046	0.235934	0.344987	0.225433	0.355488	3863.12	3137.92	4588.33	2998.26	4727.99	2.25536	2.31787	1.88275	2.753	1.79896	2.83679
1.69834	0.29706	3950.89	0.277231	0.222686	0.331776	0.212182	0.34228	3687.17	2961.72	4412.62	2822.02	4552.32	2.37054	2.2123	1.77703	2.64757	1.69321	2.73139
2.17056	0.441183	5867.74	0.409254	0.354521	0.463986	0.343981	0.474526	5443.07	4715.13	6171.01	4574.95	6311.19	3.52064	3.26584	2.82908	3.70261	2.74497	3.78671
1.74855	0.312268	4153.16	0.29127	0.236744	0.345796	0.226243	0.356296	3873.89	3148.69	4599.08	3009.04	4738.73	2.4919	2.32433	1.88921	2.75945	1.80542	2.84324
1.74947	0.319306	4246.77	0.291527	0.237001	0.346053	0.226501	0.356553	3877.31	3152.12	4602.5	3012.47	4742.16	2.54806	2.32639	1.89127	2.7615	1.80748	2.84529
1.8877	0.339708	4518.12	0.330171	0.275649	0.384693	0.265149	0.395192	4391.27	3666.13	5116.42	3526.49	5256.06	2.71087	2.63476	2.19968	3.06985	2.11589	3.15363
1.63471	0.224358	2983.96	0.259443	0.204861	0.314025	0.19435	0.324536	3450.59	2724.65	4176.54	2584.86	4316.33	1.79038	2.07036	1.63479	2.50592	1.55091	2.5898
2.39508	0.505225	6719.49	0.472021	0.416916	0.527127	0.406304	0.537739	6277.88	5544.98	7010.79	5403.84	7151.92	4.03169	3.76673	3.32699	4.20647	3.24231	4.29115
2.07265	0.399464	5312.87	0.381879	0.327252	0.436505	0.316733	0.447024	5078.98	4352.45	5805.52	4212.54	5945.43	3.18772	3.04739	2.61147	3.48331	2.52753	3.56726
1.86127	0.309148	4111.67	0.322783	0.268266	0.377301	0.257767	0.387799	4293.02	3567.94	5018.1	3428.31	5157.73	2.467	2.57581	2.14076	3.01086	2.05698	3.09464
2.12141	0.420408	5591.43	0.39551	0.340836	0.450185	0.330307	0.460714	5260.29	4533.11	5987.46	4393.08	6127.49	3.35486	3.15617	2.71987	3.59248	2.63585	3.6765
1.76761	0.330366	4393.87	0.296599	0.242078	0.35112	0.231578	0.361619	3944.77	3219.63	4669.9	3079.99	4809.54	2.63632	2.36686	1.93178	2.80194	1.848	2.88572
1.70704	0.262885	3496.37	0.279664	0.225123	0.334205	0.21462	0.344708	3719.53	2994.14	4444.93	2854.45	4584.62	2.09782	2.23172	1.79648	2.66696	1.71267	2.75077
1.88042	0.330074	4389.99	0.328137	0.273617	0.382657	0.263117	0.393157	4364.22	3639.1	5089.34	3499.46	5228.98	2.63399	2.61853	2.18346	3.05361	2.09968	3.13739
1.87289	0.352692	4690.8	0.326032	0.271512	0.380551	0.261014	0.391049	4336.22	3611.12	5061.32	3471.48	5200.96	2.81448	2.60173	2.16667	3.03679	2.08289	3.12057
1.68559	0.287738	3826.91	0.273666	0.219115	0.328217	0.20861	0.338722	3639.76	2914.23	4365.29	2774.51	4505.01	2.29615	2.18386	1.74854	2.61917	1.66471	2.703
1.62493	0.241691	3214.49	0.256708	0.202119	0.311297	0.191607	0.32181	3414.22	2688.18	4140.25	2548.37	4280.07	1.92869	2.04853	1.61291	2.48415	1.52902	2.56804
1.79344	0.287205	3819.83	0.30382	0.249303	0.358337	0.238805	0.368836	4040.81	3315.73	4765.89	3176.11	4905.52	2.2919	2.42449	1.98944	2.85953	1.90566	2.94331
1.8184	0.306837	4080.93	0.310797	0.256281	0.365312	0.245783	0.37581	4133.59	3408.54	4858.65	3268.92	4998.27	2.44856	2.48016	2.04513	2.91519	1.96135	2.99896
2.25333	0.450869	5996.56	0.432393	0.377545	0.487242	0.366982	0.497805	5750.83	5021.34	6480.32	4880.87	6620.8	3.59794	3.4505	3.01281	3.88819	2.92852	3.97248
2.10512	0.390696	5196.26	0.390956	0.336299	0.445614	0.325773	0.45614	5199.72	4472.77	5926.67	4332.78	6066.66	3.11775	3.11983	2.68366	3.556	2.59967	3.63999
2.13846	0.444364	5910.05	0.400278	0.345585	0.454972	0.335052	0.465505	5323.7	4596.28	6051.13	4456.19	6191.21	3.54603	3.19422	2.75777	3.63068	2.67372	3.71473
1.56831	0.242604	3226.64	0.240879	0.186242	0.295515	0.175721	0.306037	3203.69	2477.02	3930.36	2337.08	4070.29	1.93598	1.92221	1.48621	2.35821	1.40225	2.44217
1.54885	0.243416	3237.43	0.235437	0.180781	0.290093	0.170256	0.300618	3131.32	2404.39	3858.24	2264.41	3998.22	1.94246	1.87879	1.44264	2.31494	1.35865	2.39893
1.77396	0.332012	4415.76	0.298372	0.243852	0.352892	0.233353	0.363391	3968.35	3243.23	4693.46	3103.59	4833.1	2.64945	2.38101	1.94594	2.81608	1.86216	2.89986
2.04987	0.384437	5113.01	0.37551	0.320903	0.430116	0.310387	0.440632	4994.28	4268.01	5720.55	4128.15	5860.41	3.06781	2.99657	2.5608	3.43233	2.47689	3.51624
1.6403	0.259907	3456.76	0.261005	0.206427	0.315583	0.195916	0.326093	3471.36	2745.47	4197.26	2605.69	4337.04	2.07406	2.08282	1.64728	2.51835	1.56341	2.60223
1.97291	0.383111	5095.38	0.353995	0.29944	0.408549	0.288934	0.419055	4708.13	3982.55	5433.7	3842.83	5573.43	3.05723	2.82488	2.38953	3.26022	2.3057	3.34406
1.63726	0.220059	2926.78	0.260155	0.205575	0.314736	0.195064	0.325246	3460.07	2734.15	4185.98	2594.36	4325.78	1.75607	2.07604	1.64049	2.51159	1.55661	2.59547
2.16028	0.43377	5769.15	0.406377	0.351657	0.461096	0.34112	0.471634	5404.81	4677.04	6132.58	4536.9	6272.73	3.46149	3.24289	2.80623	3.67955	2.72214	3.76364
1.91897	0.294795	3920.77	0.338914	0.284383	0.393444	0.273882	0.403945	4507.55	3782.29	5232.81	3642.62	5372.48	2.35246	2.70453	2.26937	3.13969	2.18557	3.22349
1.87878	0.363675	4836.88	0.327679	0.273159	0.382199	0.26266	0.392698	4358.13	3633.01	5083.25	3493.37	5222.88	2.90213	2.61488	2.17981	3.04995	2.09602	3.13373
1.86227	0.314148	4178.17	0.323062	0.268545	0.37758	0.258046	0.388078	4296.73	3571.64	5021.81	3432.01	5161.44	2.5069	2.57804	2.14299	3.01308	2.05921	3.09686
1.8044	0.269672	3586.64	0.306883	0.252367	0.361399	0.241869	0.371897	4081.54	3356.48	4806.6	3216.85	4946.23	2.15198	2.44893	2.01389	2.88396	1.93011	2.96774
1.60076	0.232532	3092.67	0.24995	0.195342	0.304558	0.184826	0.315074	3324.34	2598.05	4050.63	2458.19	4190.49	1.8556	1.9946	1.55883	2.43038	1.47491	2.51429
1.72969	0.325388	4327.66	0.285997	0.231465	0.340529	0.220963	0.35103	3803.75	3078.48	4529.03	2938.81	4668.7	2.5966	2.28225	1.84709	2.71742	1.76329	2.80122
1.55375	0.260059	3458.78	0.236809	0.182158	0.29146	0.171634	0.301984	3149.56	2422.7	3876.42	2282.73	4016.39	2.07527	1.88974	1.45362	2.32585	1.36964	2.40983
1.3			0.165866	0.110846	0.220886	0.10025	0.231481	2206.02	1474.25	2937.78	1333.33	3078.7		1.32361	0.884548	1.76267	0.799998	1.84722	Dummy values
2.8			0.585228	0.529	0.641455	0.518172	0.652283	7783.53	7035.7	8531.35	6891.69	8675.36		4.67012	4.22142	5.11881	4.13501	5.20522
2			0.361568	0.306998	0.416138	0.296489	0.426647	4808.85	4083.07	5534.64	3943.3	5674.41		2.88531	2.44984	3.32079	2.36598	3.40464	New prediction
1.97														2.44984					lower 90 bar
2.03														2.44984
1.96														2.36598					lower 95 bar
2.04														2.36598
1.97														3.32079					upper 90 bar
2.03														3.32079
1.96														3.40464					upper 95 bar
2.04														3.40464
2														2.36598					vertical line
2														3.40464
1														3					horizontal line
3														3

## Sheet: constants
lambda	0.00192326
